# Supplementary material for: Phototropin phosphorylation of ROOT PHOTOTROPISM 2 and its role in mediating phototropism, leaf positioning, and chloroplast accumulation movement in Arabidopsis
Source: Plant J. 2023 Mar 7;114(2):390–402. doi: 10.1111/tpj.16144 (PMC10953443; doi:10.1111/tpj.16144)
Supplement: Supplementary file 2 — Table S1. Primers used in this study. [file TPJ-114-390-s001.xlsx]

## Sheet: Sheet1
Primer Name	Primer Sequence (5' to 3')	Descriptiion
RPT2pro_attB4_for	GGGGACAACTTTGTATAGAAAAGTTGTGAAACAACTCTCCCACTTT	Gateway cloning primers to clone RPT2 promoter into pDONRTMP4-P1R
RPT2pro_attB1_rev	GGGGACTGCTTTTTTGTACAAACTTGTTTTTTTGGTTCTCTATTGA
Citrine_attB1_for	GGGGACAAGTTTGTACAAAAAAGCAGGCTCCACCATGGTGAGCAAGGGCGAGGA	Gateway cloning primers to clone mCitrine cds into pDONRTM221
Citrine_attB2_rev	GGGGACCACTTTGTACAAGAAAGCTGGGTCCTTGTACAGCTCGTCCATGC
RPT2_attB2r_for	GGGGACAGCTTTCTTGTACAAAGTGGCCCACATGGCAACAGAAGGAAAAAA	Gateway cloning primers to clone RPT2 cds into pDONRTMP2R-P3
RPT2_attB3_rev	GGGGACAACTTTGTATAATAAAGTTGCTTAAGAGATTGAGAATCTTC
RPT2_423_attB1_F	GGGGACAAGTTTGTACAAAAAAGCAGGCTCCACC CTAGACGAGATCGAAAGG	Gateway cloning primers to clone RPT2(423-593) cds into pET300_NT/DEST
RPT2_551_attB2_R	GGGGACCACTTTGTACAAGAAAGCTGGGTC TCA AGAGAAGAAAGTATGTTT
phot1-pSP64-R	AGTCAGAAGCTTAACAATGGAACCAACAGAAAAACCATCGAC	Gibson cloning primers to create pSP64-phot1-HA plasmid
phot1-pSP64-F	TCAGTCCTGCAGTTAAGCATAATCTGGAACATCGTAAGGATAAAAAACATTTGTTTGCAGATCTTCTAGCTC
GST-P1-pSP64-GB-F	GTGACACTATAGAATACAAGCTTAACAATGTCCCCTATACTAGGTTATTG	Gibson cloning primers to create pSP64-GST-phot1-HA plasmid
GST-P1-pSP64-GB-R	CTAGAGTCGACCTGCAGTTAAGCATAATCTGGAACATCGTAAGGATAAAAAACATTTGTTTGCAGATC
P2_pSP64_GB-F	AGGTGACACTATAGAATACAAGCTTAACAATGGAGAGGCCAAGAGCCCC	Gibson cloning primers to create pSP64-phot2-HA plasmid
P2_pSP64_GB-R	TCCTCTAGAGTCGACCTGCAGTTAAGCATAATCTGGAACATCGTAAGGATAGAAGAGGTCAATGTCCAAGTCCG
P2_pSP64-GST_GB-F	GATCGAAGGTCGTGGGATCCCCATGGAGAGGCCAAGAGCCCC	Gibson cloning primers to create pSP64-GST-phot2-HA plasmid
P2_pSP64-GST_GB-R	GGGAGCTCGCCCGGGGATCCTTAAGCATAATCTGGAACATCGTAAGGATAG
phot1_T740G_F	CACATATATGTCTTATAGGAGATTACTATCCAGG	Primers for site-directed mutagenesis phot1 threonine 740 to glycine
phot1_T740G_R	CCTGGATAGTAATCTCCTATAAGACATATATGTG
P2-T654G-F-ver3	TGATTGGAGACTTCTGCCCAGGTGGAG	Primers for site-directed mutagenesis phot2 threonine 654 to glycine
P2-T654G-R-ver3	AGTCTCCAATCAAACAGACGTGCGTAG
RPT2_pSP64-GST_fwd	ATCGGATCTGGTTCCGCGTGGATCCATGGCAACAGAAGGAAAAAAC	Gibson cloning primers to create pSP64-GST-RPT2 plasmid with RPT2 variants
RPT2_pSP64_rev	CAGCTATGACCATGATTACGAATTCTTAAGAGATTGAGAATCTTCGTC
RPT2_SACterm_pSP64_rev	CAGCTATGACCATGATTACGAATTCTTAAGCGATTGCGAATCTTCGTC
RPT2_S591A_pSP64_rev	CAGCTATGACCATGATTACGAATTCTTAAGAGATTGCGAATCTTCGTC
RPT2_S593A_pSP64_rev	CAGCTATGACCATGATTACGAATTCTTAAGCGATTGAGAATCTTCGTC
RPT2_pDONR-P2R-P3_S593A_F	GCCAAGGAGACGAAGATTCGCAATCTCTTAAGCAACTT	Primers for site-directed mutagenesis RPT2 serine 591 to alanine
RPT2_pDONR-P2R-P3_S593A_R	AAGTTGCTTAAGAGATTGCGAATCTTCGTCTCCTTGGC
RPT2_qPCR_F	TTGCTGGTCGGACACAAGACTTC	Primers for qPCR of RPT2
RPT2_qPCR_R	CATTGCCTCGTTGCAAGCCTTAG
ISU1_qPCR_F	GCCATCGCTTCTTCATCTGTTGC	Primers for qPCR of ISU1
ISU1_qPCR_R	GTGGGAGAGAAAGATGCTTTGCG
